# Supplementary material for: Childbirth Satisfaction during the COVID-19 Pandemic in a Hospital in Southwestern Spain
Source: Int J Environ Res Public Health. 2022 Aug 5;19(15):9636. doi: 10.3390/ijerph19159636 (PMC9367768; doi:10.3390/ijerph19159636)
Supplement: Supplementary file 1 [file ijerph-19-09636-s001.zip]

Archive with 1 entries (1 files):
- ijerph-1816549-supplementary.pdf
